# Supplementary material for: Whole-genome sequencing for surveillance of fluoroquinolone resistance in rifampicin-susceptible tuberculosis in a rural district of Shanghai: A 10-year retrospective study
Source: Front Public Health. 2022 Sep 15;10:990894. doi: 10.3389/fpubh.2022.990894 (PMC9521709; doi:10.3389/fpubh.2022.990894)
Supplement: Supplementary file 1 [file Table_1.XLSX]

## Sheet: Sheet1
Table S1. The drug resistance profile and epidemiological data of FQ-resistant TB patients in Chongming, Shanghai, China during 2009-2018.
no	patient_ID	Year of TB diagnosis	TB treatment history	MTBC_lineage	cluster_no(genomic difference(s) ≤ 12 SNPs)	patients receiving investigation	patients living in the same county	RIF	FQs	INH	SM	EMB	PZA	AMK	KAN	CAP	ETH	PAS	CS	LZD	CFZ	BDQ	DLM
1	14-0417	2014	No	lineage 4	-	-	-	rpoB_p.His445Arg	gyrA_p.Ala90Val	katG_p.Ser315Thr	ND	ND	pncA_p.Thr142Met	rrs_r.1401a>g	rrs_r.1401a>g	rrs_r.1401a>g	ethA_c.110_110del	ND	ND	ND	ND	ND	ND
2	12-0537	2012	No	lineage 4	-	-	-	ND	gyrA_p.Asp94Asn, gyrA_p.Ser91Pro	ND	ND	ND	ND	ND	ND	ND	ND	ND	ND	ND	ND	ND	ND
3	18-0483	2018	No	lineage 4	-	-	-	ND	gyrA_p.Asp94Tyr	ND	ND	ND	ND	ND	ND	ND	ND	ND	ND	ND	ND	ND	ND
4	12-1108	2012	No	lineage 4	-	-	-	ND	gyrA_p.Asp94Tyr	ND	ND	ND	ND	ND	ND	ND	ND	ND	ND	ND	ND	ND	ND
5	13-0890	2013	No	ancient Beijing strain	-	-	-	rpoB_p.Ser450Leu	gyrA_p.Ala90Val	katG_p.Ser315Thr	rpsL_p.Lys43Arg	embB_p.Met306Ile	ND	ND	ND	ND	ND	ND	ND	ND	ND	ND	ND
6	09-1437	2009	Yes	ancient Beijing strain	cluster_01	No	No	rpoB_p.Leu452Pro	gyrA_p.Ala90Val	katG_p.Ser315Asn	ND	embB_p.Met306Ile	pncA_c.292_292del	ND	ND	ND	ND	ND	ND	ND	ND	ND	ND
7	09-1678	2009	No	ancient Beijing strain	cluster_01	No	No	rpoB_p.Leu452Pro	gyrA_p.Ala90Val	katG_p.Ser315Asn	ND	embB_p.Met306Ile	pncA_c.292_292del	ND	ND	ND	ND	ND	ND	ND	ND	ND	ND
8	12-2335	2012	Yes	ancient Beijing strain	cluster_02	No	No	rpoB_p.Pro454Leu, rpoB_p.Ser450Leu	gyrA_p.Asp94Gly	fabG1_c.ND15C>T	rpsL_p.Lys43Arg	embB_p.Met306Leu	pncA_c.422_422del	rrs_r.1402c>t	rrs_r.1402c>t	rrs_r.1402c>t	fabG1_c.ND15C>T	ND	ND	ND	ND	ND	ND
9	13-0508	2013	No	ancient Beijing strain	cluster_02	No	No	rpoB_p.Pro454Leu, rpoB_p.Ser450Leu	gyrA_p.Asp94Gly	fabG1_c.ND15C>T	rpsL_p.Lys43Arg	embB_p.Met306Leu	pncA_c.422_422del	rrs_r.1402c>t	rrs_r.1402c>t	rrs_r.1402c>t	fabG1_c.ND15C>T	ND	ND	ND	ND	ND	ND
10	12-0698	2012	Yes	ancient Beijing strain	-	-	-	ND	gyrA_p.Ser91Pro	ahpC_c.ND52C>T, katG_Chromosome:g.2155733_2156632del	rpsL_p.Lys43Arg	embB_p.Met306Ile	ND	ND	ND	ND	ND	ND	ND	ND	ND	ND	ND
11	14-1740	2014	No	ancient Beijing strain	-	-	-	ND	gyrA_p.Asp94Gly	ND	ND	ND	ND	ND	ND	ND	ND	ND	ND	ND	ND	ND	ND
12	11-1814	2011	Yes	ancient Beijing strain	cluster_03	No	Yes	ND	gyrA_p.Asp94Ala	ND	ND	ND	ND	ND	ND	ND	ND	ND	ND	ND	ND	ND	ND
13	10-0971	2010	No	ancient Beijing strain	cluster_03	No	Yes	ND	gyrA_p.Asp94Ala	ND	ND	ND	ND	ND	ND	ND	ND	ND	ND	ND	ND	ND	ND
14	15-0442	2015	No	ancient Beijing strain	cluster_03	No	Yes	ND	gyrA_p.Asp94Ala	ND	ND	ND	ND	ND	ND	ND	ND	ND	ND	ND	ND	ND	ND
15	18-0707	2018	No	ancient Beijing strain	-			ND	gyrA_p.Asp94Gly, gyrB_p.Thr500Asn	ND	ND	ND	ND	ND	ND	ND	ND	ND	ND	ND	ND	ND	ND
16	13-0580	2013	No	modern Beijing strain	cluster_04	No	No	ND	gyrA_p.Ala90Val	ND	ND	ND	ND	ND	ND	ND	ND	ND	ND	ND	ND	ND	ND
17	12-0252	2012	No	modern Beijing strain	cluster_04	No	No	ND	gyrA_p.Ala90Val, gyrA_p.Asp94Ala, gyrA_p.Ser91Pro	ND	ND	ND	ND	ND	ND	ND	ND	ND	ND	ND	ND	ND	ND
18	14-0899	2014	No	modern Beijing strain	-	-	-	rpoB_p.Ser450Leu	gyrA_p.Ala90Val	katG_p.Trp300Gly	rpsL_p.Lys43Arg	embB_p.Gly406Ala	pncA_p.Asp49His	ND	ND	ND	ND	ND	ND	ND	ND	ND	ND
19	10-2342	2010	No	modern Beijing strain	-	-	-	ND	gyrA_p.Asp94Gly	ND	ND	ND	ND	ND	ND	ND	ND	ND	ND	ND	ND	ND	ND
20	09-1579	2009	No	modern Beijing strain	-	-	-	ND	gyrA_p.Asp94Gly	ND	rrs_r.514a>c	ND	ND	ND	ND	ND	ND	ND	ND	ND	ND	ND	ND
21	11-1554	2011	No	modern Beijing strain	-	-	-	ND	gyrA_p.Asp94Gly	ND	ND	ND	ND	ND	ND	ND	ND	ND	ND	ND	ND	ND	ND
22	10-0773	2010	Yes	modern Beijing strain	-	-	-	rpoB_p.Ser450Leu	gyrA_p.Asp94Gly	ahpC_c.ND48G>A, fabG1_c.ND15C>T	rpsL_p.Lys43Arg	embB_p.Gly406Ala	pncA_p.Gln10Pro	rrs_r.1401a>g	rrs_r.1401a>g	rrs_r.1401a>g	fabG1_c.ND15C>T	ND	ND	ND	ND	ND	ND
23	14-1742	2014	No	modern Beijing strain	-	-	-	ND	gyrA_p.Asp94Ala	fabG1_c.ND15C>T	rpsL_p.Lys43Arg	ND	ND	ND	ND	ND	fabG1_c.ND15C>T	ND	ND	ND	ND	ND	ND
24	11-2299	2011	No	modern Beijing strain	-	-	-	ND	gyrA_p.Asp94Gly	ND	ND	ND	ND	ND	ND	ND	ND	ND	ND	ND	ND	ND	ND
25	09-0052	2009	Yes	modern Beijing strain	cluster_05	No	No	ND	gyrA_p.Asp94Gly	ahpC_c.ND74G>A, katG_Chromosome:g.2156064_2158828del	ND	ND	ND	ND	ND	ND	ND	thyA_Chromosome:g.3072937_3080981del	ND	ND	ND	ND	ND
26	09-0050	2009	No	modern Beijing strain	cluster_05	No	No	ND	gyrA_p.Asp94Gly	ahpC_c.ND74G>A, katG_Chromosome:g.2156064_2158828del	ND	ND	ND	ND	ND	ND	ND	thyA_Chromosome:g.3072937_3080981del	ND	ND	ND	ND	ND
27	12-0538	2012	No	modern Beijing strain	-	-	-	ND	gyrA_p.Asp94Gly	ND	rpsL_p.Lys43Arg	ND	ND	ND	ND	ND	ND	ND	ND	ND	ND	ND	ND
28	09-1578	2009	Yes	modern Beijing strain	-	-	-	rpoB_p.Ser450Leu	gyrA_p.Asp94Gly	ahpC_c.ND52C>T, fabG1_c.ND15C>T, katG_c.ND10A>C	rpsL_p.Lys88Arg	embB_p.Gln497Arg	pncA_p.Val9Ala	rrs_r.1484g>t	rrs_r.1484g>t	rrs_r.1484g>t	fabG1_c.ND15C>T	ND	ND	ND	ND	ND	ND
29	12-0253	2012	No	modern Beijing strain	-	-	-	ND	gyrA_p.Asp94Gly	ND	rpsL_p.Lys43Arg	ND	ND	ND	ND	ND	ND	ND	ND	ND	ND	ND	ND
Abbreviations: FQ, Fluoroquinolone;MTBC, Mycobacterium tuberculosis complex; ND, not detected; RIF, rifampicin; INH, isoniazid; SM, streptomycin; EMB, ethambutol; PZA, pyrazinamide; AMK, amikacin; KAN, kanamycin; CAP, capreomycin; ETH, ethionamide; PAS, para-aminosalicylic acid; CS, Cycloserine; LZD, linezolid; CFZ, clofazimine; BDQ, bedaquiline; DLM, Delamanid.
